# Supplementary material for: A spontaneously immortalized muscle stem cell line (EfMS) from brown-marbled grouper for cell-cultured fish meat production
Source: Commun Biol. 2024 Dec 24;7:1697. doi: 10.1038/s42003-024-07400-1 (PMC11668886; doi:10.1038/s42003-024-07400-1)
Supplement: Supplementary file 4 — Source data [file 42003_2024_7400_MOESM4_ESM.xlsx]

## Sheet: Figure 1c
	Medium
	SCM-A			SCM-B			SCM-C			SCM-D			SCM-E
Time（Days）	Replicate 1	Replicate 2	Replicate 3	Replicate 1	Replicate 2	Replicate 3	Replicate 1	Replicate 2	Replicate 3	Replicate 1	Replicate 2	Replicate 3	Replicate 1	Replicate 2	Replicate 3
0	3000	3000	3000	3000	3000	3000	3000	3000	3000	3000	3000	3000	3000	3000	3000
1	13000	13250	14000	11000	10500	10500	6500	6750	7000	6750	6500	7250	4250	4500	5000
2	22500	21000	21250	17000	18000	17500	15000	15500	15500	12000	12250	12750	10000	9750	9750
3	38750	38500	40000	33500	34000	34250	24500	27000	28000	24500	24250	26500	18500	19000	20000
4	41500	42000	43000	39500	40000	40750	34500	35000	36000	31500	32500	33250	21500	22250	23750

## Sheet: Figure 1d
Medium	Replicate 1(h)	Replicate 2(h)	Replicate 3(h)
SCM-A	26.4875	26.579	26.9363
SCM-B	28.6687	28.779	29.0491
SCM-C	32.1875	32.9874	34.4045
SCM-D	33.2587	33.9875	35.3176
SCM-E	41.548	42.8971	44.62

## Sheet: Figure 2c
Passages	Replicate 1	Replicate 2	Replicate 3
5	0.87954	1.12584	0.99462
15	1.0548	1.1125	1.29638
30	0.798784	1.11245	0.985218
50	0.93358	0.97845	1.18443

## Sheet: Figure 2f
Medium	Replicate 1	Replicate 2	Replicate 3
SCM-A (P50)	0.84587	1.1485	1.00563
SCM-A (P60)	1.08262	0.99897	1.25587
SCM-C (P60)	0	0	0
SCM-F (P60)	0	0	0
SCM-G (P60)	0.789541	0.846987	1.01716

## Sheet: Figure 2g
	Medium
	SCM-A			SCM-C			SCM-F			SCM-G
Time（Days）	Replicate 1	Replicate 2	Replicate 3	Replicate 1	Replicate 2	Replicate 3	Replicate 1	Replicate 2	Replicate 3	Replicate 1	Replicate 2	Replicate 3
0	3000	3000	3000	3000	3000	3000	3000	3000	3000	3000	3000	3000
1	6250	6250	6500	4750	5000	5250	5250	5250	5250	5500	5750	6750
2	16750	17000	17250	9250	10500	11000	10750	11250	12000	13250	13500	13750
3	37000	38500	40250	27750	25500	29500	24750	21500	23500	27500	30250	35750
4	42500	43500	44500	34750	35500	36250	32250	32500	34750	39500	41750	44500

## Sheet: Figure 2h
Medium	Replicate 1	Replicate 2	Replicate 3
SCM-A	25.8864	25.8875	26.215
SCM-C	28.7546	29.584	31.4925
SCM-F	31.1587	32.4587	33.1927
SCM-G	27.1548	27.9875	29.6559

## Sheet: Figure 3j
Medium	Replicate 1	Replicate 2	Replicate 3
DM-A	1	0.945666	1.03215
DM-B	1.09582	1.13214	1.06454
DM-C	0.994026	0.938875	1.02654
DM-D	1.62049	1.68242	1.58213
DM-E	1.76175	1.81645	1.69555
DM-F	1.77267	1.68545	1.83988
DM-G	1.97487	1.91875	2.11885
DM-H	2.73985	2.89147	2.68654

## Sheet: Figure 3l
Medium	Replicate 1	Replicate 2	Replicate 3
DM-A	0	0	0
DM-B	0	0	0
DM-C	0	0	0
DM-D	0.4587	0.4795	0.55805
DM-E	0.48745	0.5078	0.569112
DM-F	0.36028	0.4685	0.450864
DM-G	0.72587	0.734866	0.862949
DM-H	0.91589	0.9945	1.08961

## Sheet: Figure 3n
Medium	Replicate 1	Replicate 2	Replicate 3
DM-A	0	0	0
DM-B	0	0	0
DM-C	0	0	0
DM-D	0.308798	0.3687	0.320437
DM-E	0.298784	0.387841	0.317928
DM-F	0.36028	0.410598	0.334816
DM-G	0.774546	0.757849	0.941151
DM-H	0.878127	1.02878	1.09309

## Sheet: Figure 4d
Time（Days）	Replicate 1	Replicate 2	Replicate 3
1	0.92	1.03	1.21
3	6.21	7.95	6.84
5	14.16	16.78	15.12

[truncated: 16 more sheets: Figure 4e, Figure 5b, Figure 5c, Figure 5f, Figure 5g, Figure 5h, Figure 5i, Figure 5j, Figure 5k, Figure 5l, Figure 6c, Supplementary Figure 1c, Supplementary Figure 2, Supplementary Figure 3b, Supplementary Figure 4b, Supplementary Figure 4c]
